# Supplementary material for: Prevalence of newly detected diabetes in pregnancy in Qatar, using universal screening
Source: PLoS One. 2018 Aug 3;13(8):e0201247. doi: 10.1371/journal.pone.0201247 (PMC6075760; doi:10.1371/journal.pone.0201247)
Supplement: S1 Data — (XLSX) [file pone.0201247.s001.xlsx]

## Sheet: Cleaning
Error in dob all 2016!!				Is large drop in in weights correct?						Missing diagnosis
id	dob	edd		id	weight_1st_visit	weight_last_visit	gwg	gwg_c		id	diagnosis
C-0084	26/08/2016	15/03/2016		C-1167	95.4	70.3	-25.1	-25.1		C-0030	Missing
C-0132	18/11/2016	28/05/2016		C-1310	158	109	-49	-49
C-0152	2016-07-28	2016-05-04		C-1572	69	32	7	-37
C-1397	21/04/2016	13/06/2016		C-1936	106	11.5	-94.5	-94.5
C-1436	2016-11-08	2016-10-07
C-1717	2016-07-24	2016-01-05
C-1718	2016-08-09	2016-08-09
C-1722	2016-11-29	2016-08-22
C-1738	2016-07-21	2016-07-27
Check weight and height					Check the dates for the calculations of ogtt_ga gave negative values
id	height	weight_1st_visit	bmi_c		id	dob	edd	delivery_date	ga_c	ogtt_date	ogtt_ga
C-1310	107.1	158	137.746		C-0384	1989-04-23	2017-07-23			2016-01-21	-38.4286
C-1808	0.59	69	198.219		C-0545	1992-05-08	2017-04-10	2017-04-10	40	2016-02-02	-21.8571
					C-1603	1979-12-30	2016-08-13	2016-08-06	39	1900-01-27	-6041.14
					C-1642	1984-09-23	2016-06-23	2016-07-01	41.1429	1900-01-28	-6033.71
					C-1695	1981-08-25	2016-04-22	2016-04-22	40	1900-02-03	-6024
					C-1726	1986-09-06	2016-09-05	2016-09-14	41.2857	1900-01-23	-6045

## Sheet: Table 1
Table 1: Baseline characteristics of women
	Qatari	Arab	Asian	Other	Total
Age in years* (mean sd)
	29.8 + 5.9	30.3 + 5.6	30.4 + 5.0	32.0 + 5.8	30.2 + 5.6
Age in years* n(%)
<=20	24(3.2)	19(2.7)	6(1.3)	1(1.1)	50(2.5)
>20-25	147(19.5)	108(15.3)	55(12.3)	11(11.6)	321(16.1)
>25-30	222(29.4)	224(31.8)	160(35.9)	26(27.4)	632(31.6)
>30-35	210(27.9)	212(30.1)	143(32.1)	25(26.3)	590(29.5)
>35-40	118(15.6)	103(14.6)	62(13.9)	22(23.2)	305(15.3)
>40-51	33(4.4)	39(5.5)	19(4.3)	10(10.5)	101(5.1)
Weight at first visit in kg** (mean sd)
	75.1 + 16.7	77.9 + 16.6	67.8 + 14.3	74.0 + 15.3	74.4 + 16.5
BMI** (mean sd)
	30.0 + 6.8	30.4 + 6.2	27.5 + 5.3	28.5 + 6.3	29.5 + 6.4
BMI** n(%)
Underweight	2(0.3)	2(0.3)	1(0.2)	0(0.0)	5(0.3)
Normal	162(21.5)	131(18.6)	142(31.8)	29(30.5)	464(23.2)
Overweight	206(27.3)	214(30.4)	170(38.1)	30(31.6)	620(31.0)
Obese 1	215(28.5)	178(25.2)	72(16.1)	18(18.9)	483(24.1)
Obese 2	92(12.2)	105(14.9)	28(6.3)	8(8.4)	233(11.7)
Obese 3	40(5.3)	44(6.2)	9(2.0)	5(5.3)	98(4.9)
Total	754(100.0)	705(100.0)	446(100.0)	95(100.0)	2000(100.0)
* Age has 0.05% missing observations
** BMI and weight have 4.9% missing observations

## Sheet: Table 2
Table 2: Prevalence (95% confidence intrval) of newly discovered diabetes in pregnancy
	n	Qatari	Arab	Asian	Other	Total
DM2		2.3 (1.4,3.6)	2.6 (1.6,4.0)	2.7 (1.5,4.7)	3.2 (1.0,9.5)	2.5 (1.9,3.3)
GDM		23.5 (20.6,26.6)	19.4 (16.7,22.5)	21.7 (18.2,25.8)	18.9 (12.2,28.3)	21.5 (19.7,23.3)
Total		25.7 (22.7,29.0)	22.0 (19.1, 25.2))	24.4 (20.7,28.7)	22.1 (14.8, 31.6)	24.0 (22.1,25.9)

## Sheet: Table 3
	DM2		GDM		Normal		Total
	No.	%	No.	%	No.	%	No.	%													DM2	GDM	Normal	p-value						Total
bmi_cat										bmi_cat										bmi_cat				<0.001
Under weight	0	0	0	0	5	0.3	5	0.3		Under weight	0	0	0	0	5	0.4	5	0.3		Under weight	0 (0.0)	0 (0.0)	5 (0.4)							5 (0.3)
Normal	5	10	48	11.2	411	27	464	23.2		Normal	5	11.1	46	12	381	27.8	432	24		Normal	5 (11.1)	46 (12.0)	381 (27.8)							432 (24.0)
Over weight	13	26	120	28	487	32	620	31		Over weight	12	26.7	116	30.3	465	33.9	593	33		Over weight	12 (26.7)	116 (30.3)	465 (33.9)							593 (33.0)
Obese 1	13	26	129	30.1	341	22.4	483	24.1		Obese 1	13	28.9	120	31.3	321	23.4	454	25.2		Obese 1	13 (28.9)	120 (31.3)	321 (23.4)							454 (25.2)
Obese 2	12	24	70	16.3	151	9.9	233	11.7		Obese 2	11	24.4	68	17.8	143	10.4	222	12.3		Obese 2	11 (24.4)	68 (17.8)	143 (10.4)							222 (12.3)
Obese 3	4	8	36	8.4	58	3.8	98	4.9		Obese 3	4	8.9	33	8.6	56	4.1	93	5.2		Obese 3	4 (8.9)	33 (8.6)	56 (4.1)							93 (5.2)
Missing	3	6	26	6.1	68	4.5	97	4.9		Total	45	100	383	100	1371	100	1799	100		Total	45 (100.0)	383 (100.0)	1371 (100.0)							1799 (100.0)
Total	50	100	429	100	1521	100	2000	100
										Pearson chi2(10) = 76.8555 Pr = 0.000										anc_pre-exlampsia				0.004
Pearson chi2(12) = 87.5891 Pr = 0.000																				Yes	5 (10.6)	11 (2.8)	36 (2.5)							52 (2.8)
										anc_pre-exlampsia										No	42 (89.4)	388 (97.2)	1386 (97.5)							1816 (97.2)
anc_pre-exlampsia*										Yes	5	10.6	11	2.8	36	2.5	52	2.8		Total	47 (100.0)	399 (100.0)	1422 (100.0)							1868 (100.0)
Yes	5	10	11	2.6	37	2.4	53	2.6		No	42	89.4	388	97.2	1386	97.5	1816	97.2
No	43	86	406	94.6	1443	94.9	1892	94.6		Total	47	100	399	100	1422	100	1868	100		anc_Rec_Vag._Infections				0.951
Missing	2	4	12	2.8	41	2.7	55	2.8												Yes	1 (2.1)	7 (1.8)	23 (1.6)							31 (1.7)
Total	50	100	429	100	1521	100	2000	100		Pearson chi2(2) = 11.0496 Pr = 0.004										No	46 (97.9)	392 (98.2)	1400 (98.4)							1838 (98.3)
																				Total	47 (100.0)	399 (100.0)	1423 (100.0)							1869 (100.0)
Pearson chi2(4) = 11.1829 Pr = 0.025										anc_Rec_Vag._Infections
										Yes	1	2.1	7	1.8	23	1.6	31	1.7		anc_Rec_UTI				0.845
anc_Rec_Vag._Infections										No	46	97.9	392	98.2	1400	98.4	1838	98.3		Yes	3 (6.4)	18 (4.5)	66 (4.6)							87 (4.7)
Yes	1	2	7	1.6	24	1.6	32	1.6		Total	47	100	399	100	1423	100	1869	100		No	44 (93.6)	381 (95.5)	1358 (95.4)							1783 (95.3)
No	47	94	410	95.6	1458	95.9	1915	95.8												Total	47 (100.0)	399 (100.0)	1424 (100.0)							1870 (100.0)
Missing	2	4	12	2.8	39	2.6	53	2.6		Pearson chi2(2) = 0.1014 Pr = 0.951
Total	50	100	429	100	1521	100	2000	100												US_Hydramnios				0.107
										anc_Rec_UTI										Normal	41 (97.6)	359 (94.2)	1313 (96.2)							1713 (95.8)
Pearson chi2(4) = 0.4979 Pr = 0.974										Yes	3	6.4	18	4.5	66	4.6	87	4.7		Oligo	0 (0.0)	6 (1.6)	26 (1.9)							32 (1.8)
										No	44	93.6	381	95.5	1358	95.4	1783	95.3		Poly	1 (2.4)	16 (4.2)	26 (1.9)							43 (2.4)
anc_Rec_UTI										Total	47	100	399	100	1424	100	1870	100		Total	42 (100.0)	381 (100.0)	1365 (100.0)							1788 (100.0)
Yes	3	6	18	4.2	67	4.4	88	4.4
No	45	90	399	93	1417	93.2	1861	93		Pearson chi2(2) = 0.3362 Pr = 0.845										d_induction_of_labour				0.017
Missing	2	4	12	2.8	37	2.4	51	2.5												Yes	8 (17.0)	61 (15.3)	149 (10.6)							59 (3.1)
Total	50	100	429	100	1521	100	2000	100		US_Hydramnios										No	38 (82.6)	338 (84.7)	1263 (89.4)							280 (14.9)
										Normal	41	97.6	359	94.2	1313	96.2	1713	95.8		Total										1539 (81.9)
Pearson chi2(4) = 0.9810 Pr = 0.913										Oligo	0	0	6	1.6	26	1.9	32	1.8												1878 (100.0)
										Poly	1	2.4	16	4.2	26	1.9	43	2.4		preterm				0.003
US_Hydramnios										Total	42	100	381	100	1365	100	1788	100		Yes, ga<37	8 (17.4)	69 (17.2)	157 (11.1)
Normal	42	84	374	87.2	1357	89.2	1773	88.6												No, ga>=37	38 (82.6)	332 (82.8)	1261 (88.9)							234 (12.5)
Oligo	0	0	6	1.4	26	1.7	32	1.6		Pearson chi2(4) = 7.6077 Pr = 0.107										Total	46 (100.0)	401 (100.0)	1418 (100.0)							1631 (87.5)
Poly	1	2	18	4.2	28	1.8	47	2.4																						1865 (100.0)
Missing	7	14	31	7.2	110	7.2	148	7.4		d_induction_of_labour										d_mode_of_delivery				0.004
Total	50	100	429	100	1521	100	2000	100		Yes	8	17.4	61	15.3	149	10.6	218	11.7		Assisted VD	2 (4.4)	18 (4.5)	85 (6.0)
										No	38	82.6	338	84.7	1263	89.4	1639	88.3		Elective CS	15 (33.3)	80 (20.1)	247 (17.5)							105 (5.7)
Pearson chi2(6) = 12.2463 Pr = 0.057										Total	46	100	399	100	1412	100	1857	100		Emergency CS	13 (28.9)	86 (21.6)	250 (17.7)							342 (18.4)
																				Normal VD	15 (33.3)	214 (53.8)	832 (58.8)							349 (18.8)
d_indication_for_induction										Pearson chi2(2) = 8.1881 Pr = 0.017										Total	45 (100.0)	398 (100.0)	1414 (100.0)							1061 (57.1)
DM related among diabetics	8	16	48	11.2	3	0.2	59	2.9																	Primary	14	87	269	370	1857 (100.0)
Non-DM related among diaetics	4	8	44	10.3	233	15.3	281	14.1		preterm										Primary CS	14 (29.8)	87 (21.6)	269 (18.8)			29.79	21.64	18.82	19.7
Else	38	76	337	78.6	1285	84.5	1660	83		Yes, ga<37	8	17.4	69	17.2	157	11.1	234	12.5
Total	50	100	429	100	1521	100	2000	100		No, ga>=37	38	82.6	332	82.8	1261	88.9	1631	87.5		neo_weight_pecentile_cc				<0.001						1455 (78.0)
										Total	46	100	401	100	1418	100	1865	100		AGA	33 (71.7)	300 (75.2)	1122 (79.0)							160 (8.6)
Pearson chi2(4) = 175.8054 Pr = 0.000																				LGA	9 (19.6)	55 (13.8)	96 (6.8)							250 (13.4)
										Pearson chi2(2) = 11.7316 Pr = 0.003										SGA	4 (8.7)	44 (11.0)	202 (14.2)							1865 (100.0)
preterm																				Total	46 (100.0)	399 (100.0)	1420 (100.0)
Yes, ga<37	8	16	71	16.6	159	10.5	238	11.9		d_mode_of_delivery
No, ga>=37	38	76	332	77.4	1270	83.5	1640	82		Assisted VD	2	4.4	18	4.5	85	6	105	5.7		Neonatal birth weight				<0.001						197 (10.6)
Missing	4	8	26	6.1	92	6	122	6.1		Elective CS	15	33.3	80	20.1	247	17.5	342	18.4		Low	8 (17.4)	52 (13.0)	137 (9.6)							1567 (84.0)
Total	50	100	429	100	1521	100	2000	100		Emergency CS	13	28.9	86	21.6	250	17.7	349	18.8		Normal	34 (73.9)	310 (77.7)	1223 (86.1)							101 (5.4)
										Normal VD	15	33.3	214	53.8	832	58.8	1061	57.1		Macrosomia	4 (8.7)	37 (9.3)	60 (4.2)							1865 (100.0)
Pearson chi2(4) = 13.2268 Pr = 0.010										Total	45	100	398	100	1414	100	1857	100		Total	46 (100.0)	399 (100.0)	1420 (100.0)
d_mode_of_delivery										Pearson chi2(6) = 19.0980 Pr = 0.004										neo_outcome				0.576						1860 (99.0)
Assisted VD	2	4	18	4.2	85	5.6	105	5.3												Live Birth	47 (100.0)	396 (98.5)	1417 (99.2)							1 (0.1)
Elective CS	15	30	80	18.6	247	16.2	342	17.1		neo_weight_pecentile_cc										Miscarriage	0 (0.0)	1 (0.2)	0 (0.0)							4 (0.2)
Emergency CS	13	26	86	20	252	16.6	351	17.5		AGA	33	71.7	300	75.2	1122	79	1455	78		Neonatal Death	0 (0.0)	1 (0.2)	3 (0.2)							13 (0.7)
Normal VD	15	30	214	49.9	835	54.9	1064	53.2		LGA	9	19.6	55	13.8	96	6.8	160	8.6		Still Birth	0 (0.0)	4 (1.0)	9 (0.6)							1878 (100.0)
Missing	5	10	31	7.2	102	6.7	138	6.9		SGA	4	8.7	44	11	202	14.2	250	13.4		Total	47 (100.0)	402 (100.0)	1429 (100.0)
Total	50	100	429	100	1521	100	2000	100		Total	46	100	399	100	1420	100	1865	100
																				neo_ICU_admission				<0.001						182 (9.8)
Pearson chi2(8) = 19.5236 Pr = 0.012										Pearson chi2(4) = 28.5262 Pr = 0.000										Yes	10 (21.7)	58 (14.7)	114 (8.1)							1673 (90.2)
																				No	36 (78.3)	336 (85.3)	1301 (91.9)							1855 (100.0)
neo_weight_pecentile_cc										Neonatal birth weight										Total	46 (100.0)	394 (100.0)	1415 (100.0)
AGA	33	66	300	69.9	1122	73.8	1455	72.8		Low	8	17.4	52	13	137	9.6	197	10.6
LGA	9	18	55	12.8	96	6.3	160	8		Normal	34	73.9	310	77.7	1223	86.1	1567	84		neo_respiratory_distress				<0.001						108 (5.8)
SGA	4	8	44	10.3	202	13.3	250	12.5		Macrosomia	4	8.7	37	9.3	60	4.2	101	5.4		Yes	9 (19.6)	32 (8.1)	67 (4.7)							1753 (94.2)
Missing/ unable to calculate	4	8	30	7	101	6.6	135	6.8		Total	46	100	399	100	1420	100	1865	100		No	37 (80.4)	365 (91.9)	1351 (95.3)							1861 (100.0)
Total	50	100	429	100	1521	100	2000	100												Total	46 (100.0)	397 (100.0)	1418 (100.0)
										Pearson chi2(4) = 24.2619 Pr = 0.000
Pearson chi2(6) = 28.5887 Pr = 0.000																				neo_shoulder_dystocia				0.729						6 (0.3)
										neo_outcome										Yes	0 (0.0)	2 (0.5)	4 (0.3)							1854 (99.7)
Neonatal birth weight										Live Birth	47	100	396	98.5	1417	99.2	1860	99		No	46 (100.0)	394 (99.5)	1414 (99.7)							1860 (100.0)
Low	8	17.4	52	13	137	9.6	197	10.6		Miscarriage	0	0	1	0.2	0	0	1	0.1		Total	46 (100.0)	396 (100.0)	1418 (100.0)
Normal	34	73.9	310	77.7	1223	86.1	1567	84		Neonatal Death	0	0	1	0.2	3	0.2	4	0.2
Macrosomia	4	8.7	37	9.3	60	4.2	101	5.4		Still Birth	0	0	4	1	9	0.6	13	0.7		neo_hypoglycaemia				<0.001						97 (5.2)
Total	46	100	399	100	1420	100	1865	100		Total	47	100	402	100	1429	100	1878	100		Yes	13 (28.3)	45 (11.3)	39 (2.7)							1765 (94.8)
																				No	33 (71.7)	352 (88.7)	1380 (97.3)							1862 (100.0)
Pearson chi2(4) = 24.2619 Pr = 0.000										Pearson chi2(6) = 4.7527 Pr = 0.576										Total	46 (100.0)	397 (100.0)	1419 (100.0)
neo_outcome										neo_ICU_admission										neo_polycythemia				0.146						9 (0.5)
Delivered externally	3	6	27	6.3	92	6	122	6.1		Yes	10	21.7	58	14.7	114	8.1	182	9.8		Yes	1 (2.2)	3 (0.8)	5 (0.4)							1850 (99.5)
Live Birth	47	94	396	92.3	1417	93.2	1860	93		No	36	78.3	336	85.3	1301	91.9	1673	90.2		No	45 (97.8)	393 (99.2)	1412 (99.6)							1859 (100.0)
Miscarriage	0	0	1	0.2	0	0	1	0.1		Total	46	100	394	100	1415	100	1855	100		Total	46 (100.0)	396 (100.0)	1417 (100.0)
Neonatal Death	0	0	1	0.2	3	0.2	4	0.2
Still Birth	0	0	4	0.9	9	0.6	13	0.7		Pearson chi2(2) = 23.0523 Pr = 0.000										neo_jaundice				0.03						196 (10.5)
Total	50	100	429	100	1521	100	2000	100												Yes	9 (19.6)	50 (12.7)	137 (9.7)							1664 (89.5)
										neo_respiratory_distress										No	37 (80.4)	345 (87.3)	1282 (90.3)							1860 (100.0)
Pearson chi2(8) = 4.7825 Pr = 0.781										Yes	9	19.6	32	8.1	67	4.7	108	5.8		Total	46 (100.0)	395 (100.0)	1419 (100.0)
										No	37	80.4	365	91.9	1351	95.3	1753	94.2
neo_ICU_admission										Total	46	100	397	100	1418	100	1861	100
Yes	10	20	58	13.5	114	7.5	182	9.1
No	36	72	336	78.3	1301	85.5	1673	83.7		Pearson chi2(2) = 22.6531 Pr = 0.000
Missing	4	8	35	8.2	106	7	145	7.2
Total	50	100	429	100	1521	100	2000	100		neo_shoulder_dystocia
										Yes	0	0	2	0.5	4	0.3	6	0.3
Pearson chi2(4) = 23.6492 Pr = 0.000										No	46	100	394	99.5	1414	99.7	1854	99.7
										Total	46	100	396	100	1418	100	1860	100
neo_respiratory_distress
Yes	9	18	32	7.5	67	4.4	108	5.4		Pearson chi2(2) = 0.6312 Pr = 0.729
No	37	74	365	85.1	1351	88.8	1753	87.6
Missing	4	8	32	7.5	103	6.8	139	7		neo_hypoglycaemia
Total	50	100	429	100	1521	100	2000	100		Yes	13	28.3	45	11.3	39	2.7	97	5.2
										No	33	71.7	352	88.7	1380	97.3	1765	94.8
Pearson chi2(4) = 22.7907 Pr = 0.000										Total	46	100	397	100	1419	100	1862	100
neo_shoulder_dystocia										Pearson chi2(2) = 97.0700 Pr = 0.000
Yes	0	0	2	0.5	4	0.3	6	0.3
No	46	92	394	91.8	1415	93	1855	92.8		neo_polycythemia
Missing	4	8	33	7.7	102	6.7	139	7		Yes	1	2.2	3	0.8	5	0.4	9	0.5
Total	50	100	429	100	1521	100	2000	100		No	45	97.8	393	99.2	1412	99.6	1850	99.5
										Total	46	100	396	100	1417	100	1859	100
Pearson chi2(4) = 1.2182 Pr = 0.875
										Pearson chi2(2) = 3.8477 Pr = 0.146
neo_hypoglycaemia
Yes	13	26	45	10.5	39	2.6	97	4.9		neo_jaundice
No	33	66	352	82.1	1380	90.7	1765	88.3		Yes	9	19.6	50	12.7	137	9.7	196	10.5
Missing	4	8	32	7.5	102	6.7	138	6.9		No	37	80.4	345	87.3	1282	90.3	1664	89.5
Total	50	100	429	100	1521	100	2000	100		Total	46	100	395	100	1419	100	1860	100
Pearson chi2(4) = 96.7322 Pr = 0.000										Pearson chi2(2) = 7.0343 Pr = 0.030
neo_polycythemia
Yes	1	2	3	0.7	5	0.3	9	0.4
No	45	90	393	91.6	1412	92.8	1850	92.5
Missing	4	8	33	7.7	104	6.8	141	7
Total	50	100	429	100	1521	100	2000	100
Pearson chi2(4) = 4.2604 Pr = 0.372
neo_jaundice
Yes	9	18	50	11.7	137	9	196	9.8
No	37	74	345	80.4	1282	84.3	1664	83.2
Missing	4	8	34	7.9	102	6.7	140	7
Total	50	100	429	100	1521	100	2000	100
Pearson chi2(4) = 7.8195 Pr = 0.098
